# Supplementary material for: Carbon Nanofiber-Reinforced Carbon Black Support for Enhancing the Durability of Catalysts Used in Proton Exchange Membrane Fuel Cells Against Carbon Corrosion
Source: Membranes (Basel). 2024 Dec 26;15(1):3. doi: 10.3390/membranes15010003 (PMC11767076; doi:10.3390/membranes15010003)
Supplement: Supplementary file 1 [file membranes-15-00003-s001.zip]

Archive with 1 entries (1 files):
- membranes-3365094-supplementary.pdf
